# Supplementary material for: A Kv2 inhibitor combination reveals native neuronal conductances consistent with Kv2/KvS heteromers
Source: eLife. 2025 May 27;13:RP99410. doi: 10.7554/eLife.99410 (PMC12113274; doi:10.7554/eLife.99410)
Supplement: Source data 1. [file elife-99410-data1.zip]

Archive with 33 entries (32 files):
- Source data/
- Source data/Figure 7 source data 1.pxp
- __MACOSX/Source data/._Figure 7 source data 1.pxp
- Source data/Figure 7 source data 2.pxp
- __MACOSX/Source data/._Figure 7 source data 2.pxp
- Source data/Figure 2 source data 1.pxp
- __MACOSX/Source data/._Figure 2 source data 1.pxp
- Source data/Figure 7 source data 3.pxp
- __MACOSX/Source data/._Figure 7 source data 3.pxp
- Source data/Figure 6 source data 1.pxp
- __MACOSX/Source data/._Figure 6 source data 1.pxp
- Source data/Figure 3 source data 1.pxp
- __MACOSX/Source data/._Figure 3 source data 1.pxp
- Source data/Figure 5 source data 1.pxp
- __MACOSX/Source data/._Figure 5 source data 1.pxp
- Source data/Figure 4 source data 1.pxp
- __MACOSX/Source data/._Figure 4 source data 1.pxp
- Source data/Figure 4 source data 2.pxp
- __MACOSX/Source data/._Figure 4 source data 2.pxp
- Source data/Figure 1 source data 1.pxp
- __MACOSX/Source data/._Figure 1 source data 1.pxp
- Source data/Figure 4 source data 3.pxp
- __MACOSX/Source data/._Figure 4 source data 3.pxp
- Source data/Figure 8 source data 1.pxp
- __MACOSX/Source data/._Figure 8 source data 1.pxp
- Source data/Figure 7 figure supplement 2 source data 1.pxp
- __MACOSX/Source data/._Figure 7 figure supplement 2 source data 1.pxp
- Source data/Figure 7 figure supplement 3 source data 1.pxp
- __MACOSX/Source data/._Figure 7 figure supplement 3 source data 1.pxp
- Source data/Figure 2 figure supplement 1 source data 1.pxp
- __MACOSX/Source data/._Figure 2 figure supplement 1 source data 1.pxp
- Source data/Figure 4 figure supplement 1 source data 1.pxp
- __MACOSX/Source data/._Figure 4 figure supplement 1 source data 1.pxp
